# Supplementary material for: Utilization of Benchtop Next Generation Sequencing Platforms Ion Torrent PGM and MiSeq in Noninvasive Prenatal Testing for Chromosome 21 Trisomy and Testing of Impact of In Silico and Physical Size Selection on Its Analytical Performance
Source: PLoS One. 2015 Dec 15;10(12):e0144811. doi: 10.1371/journal.pone.0144811 (PMC4692262; doi:10.1371/journal.pone.0144811)
Supplement: S1 Table — (XLSX) [file pone.0144811.s001.xlsx]

## Sheet: Supplementary table Ion Torrent
Data used in basic statistics and evaluation of detection of trisomic samples analyzed on Ion Torrent PGM system
Sample code (T - trisomic, E - euploid)	Original read count	Original read lengths	Read count after downsampling to 3M and basic filtering	z score - calculation method 1	z score - calculation method 2	z score - calculation method 3	Fetal fraction - z score calculated with method 1	Fetal fraction - z score calculated with method 2	Fetal fraction - z score calculated with method 3	Read count after downsampling to 3M, basic and in silico read length filtering (up to 160 bases)	z score on in silico size selected reads - calculation method 1 (up to 160 bases)	z score on in silico size selected reads - calculation method 2 (up to 160 bases)	z score on in silico size selected reads - calculation method 3 (up to 160 bases)	Fetal fraction - z score calculated with method 1 (up to 160 bases)	Fetal fraction - z score calculated with method 2 (up to 160 bases)	Fetal fraction - z score calculated with method 3 (up to 160 bases)
T1	6844260	177.621	2158431	27.25	27.3	32.45	41.92	44.74	42.62	635552	22.3	16.66	25.72	48.82	50.43	50.66
T2	6185033	178.43	2140402	18.26	17.47	21.59	28.1	28.64	28.36	541654	20.29	15.15	22.28	44.44	45.86	43.87
T3	5726402	182.639	2164719	15.51	14.8	17.67	23.86	24.26	23.21	550588	17.78	14.29	20.15	38.92	43.27	39.68
T4	5977746	175.992	2048602	13.28	13.27	14.83	20.43	21.75	19.48	622626	15.73	12.04	17.75	34.44	36.46	34.96
T5	5087151	175.05	2194664	12.95	13.03	15.22	19.93	21.36	19.99	663429	15.97	12.1	17.38	34.97	36.64	34.23
T6	6652790	170.953	2155985	13.08	12.34	15.44	20.12	20.22	20.28	701035	14.83	10.36	16.46	32.47	31.38	32.42
T7	4949226	175.514	2100228	12.64	12.85	14.95	19.44	21.05	19.64	600634	11.26	8.74	12.44	24.65	26.46	24.5
T8	6115167	174.272	2210679	9.72	9.47	11.09	14.95	15.51	14.56	603437	10.08	7.15	11.25	22.07	21.66	22.15
T9	5776441	187.727	2190042	11.56	12.17	13.03	17.79	19.95	17.12	508041	11.46	9	13.4	25.1	27.24	26.39
T10	5083651	177.934	2191694	8.57	7.77	10.4	13.19	12.73	13.66	593158	10.12	6.84	10.93	22.15	20.7	21.52
T11	5081312	178.304	2203683	6.87	6.77	8.17	10.57	11.09	10.74	569903	7.25	5.69	8.01	15.88	17.23	15.77
T12	6027523	172.67	2162131	10.49	10.68	12.2	16.13	17.51	16.02	669967	10.7	8.1	11.43	23.42	24.52	22.5
T13	3542029	184.151	2179865	10.56	11.1	11.81	16.25	18.19	15.51	543631	12.3	9.75	13.89	26.93	29.52	27.35
T14	5110397	178.624	2217330	8.14	7.59	8.97	12.53	12.45	11.79	506971	12.43	8.72	13.86	27.22	26.41	27.29
T15	6474475	177.109	2215977	5.45	6.03	6.9	8.39	9.88	9.06	566700	7.95	6.39	9	17.41	19.35	17.72
T16	7960221	176.288	2117166	8.23	7.94	9.68	12.67	13.02	12.72	536966	7.56	6.06	8.68	16.55	18.36	17.1
T17	6664134	184.802	2184515	6.94	7.17	8.11	10.68	11.75	10.65	501615	9.76	7.35	10.67	21.36	22.26	21.01
T18	5772392	176.819	2197891	7.71	6.73	9.5	11.86	11.03	12.48	602132	10.48	7	11.66	22.94	21.19	22.95
T19	5778983	176.685	2188903	6.88	7.03	8.21	10.59	11.52	10.79	518033	10.37	7.55	11.28	22.7	22.87	22.21
T20	3605310	181.752	2209325	7.21	6.36	9.08	11.09	10.42	11.92	570934	9.41	6.81	10.95	20.6	20.63	21.57
T21	6702911	178.246	2157954	5.76	5.58	6.84	8.86	9.15	8.98	570427	9.17	7.34	9.58	20.07	22.21	18.86
T22	6982000	176.802	2102376	5.91	6.35	6.6	9.09	10.41	8.66	621217	8.15	6.22	9.15	17.84	18.84	18.02
T23	5930206	175.324	2183470	5.96	5.23	6.19	9.17	8.57	8.12	569757	7.67	5.09	8.4	16.8	15.42	16.54
T24	5939818	180.231	2194318	6.12	5.93	7.77	9.42	9.72	10.2	501808	6.72	4.73	7.15	14.72	14.33	14.08
E1	4623360	171.154	2199435	0.55	0.78	0.78		median	13.19	739862	0.9	-0.4	1.05		median	22.355
E2	5047609	170.079	2203430	-1.59	-0.76	-1.47		min	8.12	808023	-1.6	-0.47	-1.99		min	14.08
E3	5944851	184.908	2202798	0.09	0.33	0.34		max	42.62	417209	-0.38	-0.25	0.01		max	50.66
E4	5353161	171.954	2156017	0.88	0.9	0.73				797432	1.09	0.83	0.68
E5	5997908	177.694	2131173	-1.26	-1.38	-1.47				554639	-1.88	-1.89	-1.91
E6	5228483	182.609	2168391	1.54	1.19	1.61				451693	2.34	1.03	2.35
E7	5489290	172.678	2188212	2.18	2.03	2.49				622644	0.2	0.84	-0.59
E8	5992420	172.61	2161021	2.06	1.92	2.33				704720	1.5	0.96	1.59
E9	5762962	180.334	2215985	0.52	0.72	0.79				523550	-0.64	-0.42	-1.26
E10	6384796	178.254	2182277	0.8	-0.3	1.3				548545	0.83	0.49	0.41
E11	6225716	182.61	2204215	-0.3	0.11	0.13				509687	-0.38	-0.41	-0.5
E12	5759338	173.939	2163887	1.54	1.37	1.25				569813	-0.55	-0.75	-0.73
E13	6041093	175.459	2172618	-0.64	-0.78	-1.3				545281	-1.41	-1.32	-1.62
E14	5267203	172.462	2118644	2.08	1.54	1.81				610855	1.17	0.81	0.9
E15	5986368	177.627	2135442	0.48	0.41	0.75				595571	0.57	0.34	0.56
E16	6451191	173.974	2183336	2.21	1.92	1.93				592452	-0.32	-1.46	-0.54
E17	5347335	178.271	2153607	-1.25	-0.48	-1.05				536788	-0.79	-0.3	-1.28
E18	5840770	164.109	2154787	-1.74	-1.29	-1.7				990152	-1.61	-0.56	-1.38
E19	5235326	179.574	2120645	0.89	0.72	1.28				559344	-0.88	-0.68	-0.88
E20	6007218	180.699	2176565	1.09	1.15	1.18				515503	1.22	0.26	0.94
E21	5765053	187.942	2147059	0.1	-0.09	-0.17				468345	1.08	0.4	0.85
E22	5941613	178.136	2164309	0.58	0.98	0.31				527691	1.68	1.66	2.06
E23	6221633	179.248	2129900	1.16	1.42	0.42				493140	0.9	0.37	0.67
E24	4791150	175.675	2217151	0.37	0.89	0.89				622180	-0.2	-0.1	-0.01
E25	5397748	176.11	2213539	-1.43	-0.97	-1.88				620015	-1.84	-1.41	-1.6
E26	5893612	184.088	2191080	-1.15	-1.09	-0.83				532789	-1.1	-0.68	-1.16
E27	6159964	182.502	2215134	-0.63	-0.51	-0.96				489766	-0.86	-0.59	-1.03
E28	6745056	176.891	2161533	-0.25	0.32	-0.53				563947	-0.21	0.47	0.28
E29	6642378	167.165	2162696	2.26	2.04	3.11				786829	1.7	0.99	1.95
E30	5262342	175.069	2205748	-0.1	-0.12	0.11				615090	-0.34	-0.78	-0.25
E31	5657634	174.078	2143448	0.1	0.18	-0.05				625844	0.28	0.19	-0.06
E32	6616215	171.998	2165728	2.58	2.11	2.2				655772	0.57	0.08	0.42
E33	4855144	174.64	2117721	-0.58	-0.85	-0.22				699971	0.13	-0.48	0.39
E34	5951732	191.553	2161747	3.15	2.93	3.36				412021	1.38	1.51	1.39
E35	6807578	180.327	2181158	0.42	0.81	0.79				568130	0.13	-0.14	-0.15
E36	5960334	185.96	2188991	-1.27	-1.07	-1.27				534313	-0.47	-0.57	-0.58
E37	5463586	172.317	2164129	0.09	-0.46	-0.47				698468	-0.16	0.09	-0.08
E38	6267988	182.838	2134056	0.36	0.13	1.07				532063	0.21	-0.24	0.39
E39	5989039	182.143	2201782	-0.69	-1.57	-1.12				426117	-1.59	-2.67	-1.77
E40	12759253	181.507	2148355	-0.47	-0.33	-0.03				496032	0.81	0.51	0.97
E41	5846758	170.59	2149277	0.36	0.73	0.34				687618	0.28	0.55	0.59
E42	7288586	172.698	2182590	0	-0.41	0.19				679870	-0.75	-1.16	-0.79
E43	4468017	168.622	2155891	0.18	-0.47	0.03				743815	0.13	-0.09	-0.17
E44	5767124	180.614	2195482	-1.46	-1.6	-1.74				515870	-1.97	-1.34	-2.64
E45	6342811	178.866	2182600	0.14	0.59	0.14				455351	0.58	1.45	0.82
E46	5098556	183.582	2169554	0.63	1.52	0.78				507480	0.06	0.93	-0.09
E47	6391975	176.563	2168602	1.86	0.82	2.28				580245	0.47	-0.07	0.43
E48	6032313	169.374	2153694	0.09	0.61	-0.26				708152	-0.5	0.71	-0.31
E49	5711669	181.25	2161758	-1.06	-0.82	-1.27				478198	-1.45	-1.04	-1.35
E50	6395476	184.489	2134311	0.55	0.4	0.41				504800	0.43	-0.21	0.73
E51	5845071	173.592	2151302	-0.12	-0.43	-0.57				745994	-0.5	-0.39	-1.17
E52	6407896	180.196	2158572	-0.02	-0.16	0				545083	0.61	-0.06	0.49
E53	3757294	180.585	2182259	0.72	1.16	0.38				438737	1.88	1.85	1
E54	6740785	182.609	2180561	-0.24	-0.89	-0.37				567504	-0.13	-0.22	-0.29
E55	6606280	174.99	2154013	-1.74	-2.29	-1.73				586574	-1.72	-1.54	-2.27
E56	6120791	176.758	2191821	0.39	-0.12	0.58				597706	1.98	1.83	1.69
E57	5220406	181.291	2138069	-0.4	-0.46	-0.48				498194	-2.19	-1.88	-2.24
E58	6053065	175.138	2203344	1.99	1.72	1.41				659472	0.65	0.33	0.48
E59	5551857	175.959	2176105	0.21	0.19	0.18				550246	-0.97	-0.87	-0.99
E60	5837589	168.319	2126967	-1.19	-0.61	-1.09				943966	-1.01	-0.46	-0.7
E61	6601126	179.354	2180569	-0.14	-0.29	0.61				550399	0.91	0.48	1.51
E62	6748541	183.105	2189589	1.2	1.1	1.4				649196	0.89	0.37	0.96
E63	6235553	180.011	2174679	0.18	-0.4	0.2				545836	1.34	0.4	1.46
E64	6495095	173.432	2186423	1.32	0.84	1.49				634834	1.24	0.54	1.57
E65	6735748	185.185	2161573	-0.76	-0.6	0.13				474965	-1.19	-0.71	-0.58
E66	4478125	180.087	2186383	1.19	-0.27	1.35				523937	1.14	0.89	1.36
E67	3846238	205.087	2056273	-0.97	-0.99	-0.9				210946	-0.24	-0.6	0.99
E68	6449705	181.23	2159773	0.03	0.74	-0.45				548170	-0.29	0.03	-0.31
E69	5275012	190.72	2095247	-0.6	-0.38	0.05				263987	-0.57	0.41	-0.97
E70	5219682	165.081	2153722	-1.04	-1.28	-1.01				891344	-1.06	-0.65	-1.03
E71	6840591	180.65	2191358	-1.63	-1.2	-1.26				515134	0.78	1.52	1.13
E72	3894870	176.044	2179149	-0.42	-0.59	-0.25				600707	-0.51	-0.93	-0.82
E73	6277530	183.352	2150738	0.96	1.65	1.16				530315	-0.31	0.71	-0.72
E74	5768556	199.989	2142775	-1.82	-1.58	-1.74				283238	0.52	0.38	0.98
E75	5553489	176.974	2197571	0.08	0.73	-0.18				544222	0.2	1.08	-0.15
E76	4475327	188.326	2093662	0.17	1.03	-0.09				424040	1.16	2.72	1.08
E77	5550318	192.805	2170631	0.78	1.03	0.91				269295	-0.01	0.04	-0.93
E78	5999523	176.753	2191671	-0.95	-0.86	-1.88				611713	-0.03	-0.24	-0.71
E79	4111549	183.988	2187813	-0.36	-0.71	-0.3				565639	0.66	0.01	1.1
E80	5306356	185.35	2173852	-1.05	-0.87	-1.26				482168	0.1	-0.34	0.26
E81	5469038	187.945	2121607	0.16	0.66	-0.09				453222	-0.77	-0.8	-0.77
E82	6078650	178.73	2164805	-1.79	-1.73	-1.83				576663	-0.71	-0.05	-0.66
E83	5311180	175.81	2140993	-1.33	-1.46	-1.56				558935	1.57	0.67	1.57
E84	6157850	197.523	2118902	-1.38	-1.2	-1.49				278992	-1.59	-0.14	-1.24
E85	5469869	179.777	2194983	0.48	0.13	0.1				527426	0.92	0.23	0.62
E86	2572716	136.199	1519099	1.79	1.84	1.67				1505780	1.6	1.3	1.08
E87	6585623	177.855	2116117	-0.2	-0.39	-0.24				517862	1.14	1.22	0.99
E88	6308953	179.486	2164388	0.67	1.13	0.47				589861	1.05	0.84	1.17
E89	6414934	177.64	2202517	-1.13	-1.23	-1.61				556192	-0.13	0.09	-0.57
E90	5569095	190.373	2113605	0.99	1.54	0.77				357377	1.64	2.22	1.39
E91	5707525	176.594	2106624	-1.09	-1.01	-1.52				636837	-0.22	-0.4	-0.06
E92	4802640	177.332	2137546	-0.81	-1.16	-1.14				564255	0.11	-0.41	-0.14
E93	5212820	172.444	2164228	-0.81	-0.51	-0.69				616968	-0.34	0.06	-0.44
E94	4918004	187.562	2154984	-0.73	-1.27	-0.55				476303	0.47	0.08	0.3
E95	6228296	182.874	2178435	-0.98	-0.76	-1				552148	0.1	0.51	0.39
E96	4127312	179.5	2164118	-0.62	-0.68	-0.4				594965	-1.77	-2.26	-1.69
E97	5841686	185.586	2154486	0.29	0.52	0.27				480115	0.58	0.47	0.57
E98	6152194	172.709	2168474	-0.05	0.14	-0.44				615996	0.15	-0.24	0.26
E99	6291014	188.968	2175259	-0.25	-0.3	0.06				499907	0.02	0.12	-0.14
E100	6719976	184.029	2179161	0.19	-0.57	0.48				467873	-0.96	-0.77	-0.8
E101	5955301	185.484	2189500	0.16	0.66	0.34				512773	-1.35	-1.33	-1.19
E102	5800482	181.286	2217535	-1.11	-1.34	-1.73				479850	-1.66	-1.62	-1.47
E103	6631492	180.1	2174289	-0.41	-0.15	-0.9				469359	1.33	0.55	1.07
E104	6667464	193.502	2104743	-0.33	0	-0.28				358857	0.49	0.17	1.1
E105	6999111	178.934	2192128	0.32	0.27	0.68				567843	1.73	1.38	1.51
E106	5335372	181.67	2137716	-2.06	-1.47	-2.5				677686	-0.85	0.12	-1.27
average	5.82908e+06	178.99	2.16057e+06						average	569550
									ratio	0.263611
