# Supplementary material for: Utilization of Benchtop Next Generation Sequencing Platforms Ion Torrent PGM and MiSeq in Noninvasive Prenatal Testing for Chromosome 21 Trisomy and Testing of Impact of In Silico and Physical Size Selection on Its Analytical Performance
Source: PLoS One. 2015 Dec 15;10(12):e0144811. doi: 10.1371/journal.pone.0144811 (PMC4692262; doi:10.1371/journal.pone.0144811)
Supplement: S2 Table — (XLSX) [file pone.0144811.s002.xlsx]

## Sheet: Supplementary table MiSeq
Data used in basic statistics and evaluation of detection of trisomic samples analyzed on MiSeq system
Sample code (T - trisomic, E - euploid)	Original read count	Original read lengths	Read count after downsampling to 3M and basic filtering	z score - calculation method 1	z score - calculation method 2	z score - calculation method 3	Fetal fraction - z score calculated with method 1	Fetal fraction - z score calculated with method 2	Fetal fraction - z score calculated with method 3	Read count after downsampling to 3M, basic and in silico read length filtering (up to 155 bases)	z score on in silico size selected reads - calculation method 1 (up to 155 bases)	z score on in silico size selected reads - calculation method 2 (up to 155 bases)	z score on in silico size selected reads - calculation method 3 (up to 155 bases)	Fetal fraction - z score calculated with method 1 (up to 155 bases)	Fetal fraction - z score calculated with method 2 (up to 155 bases)	Fetal fraction - z score calculated with method 3 (up to 155 bases)
T1	2911176	178.581	2192829	31.13	28.6	32.73	46.55	47.12	47.49	589599	21.34	17.94	23.98	56.1	58.97	56.89
T2	2775352	171.783	2015341	19.01	17.8	20.18	28.43	29.33	29.29	530953	15.68	12.96	17.83	41.21	42.61	42.31
T3	2626575	166.317	2009992	17.77	16.15	18.1	26.56	26.61	26.27	565593	16.18	12.55	18.06	42.53	41.24	42.86
T4	3234745	164.376	2265899	14.99	14.14	15.57	22.42	23.29	22.59	684262	13.8	11.34	15.33	36.27	37.29	36.38
T5	2737521	167.081	2033143	14.21	13.13	14.76	21.24	21.64	21.43	568884	13.94	10.79	15.95	36.64	35.47	37.86
T6	3294521	164.163	2255419	12.45	12.14	13	18.62	20	18.86	693509	12.33	10.44	13.4	32.4	34.3	31.8
T7	3345835	175.949	2285771	11.88	10.8	12.5	17.77	17.8	18.13	621432	7.44	5.6	7.75	19.56	18.4	18.39
T8	5257081	168.669	2286323	12.01	10.78	12.37	17.96	17.76	17.95	589109	11.62	9.95	13.16	30.55	32.7	31.22
T9	3006871	176.864	2254158	10.43	9.36	10.89	15.6	15.42	15.8	554405	9.45	7.26	10.49	24.83	23.88	24.9
T10	2123161	164.634	1613002	10.56	9.55	10.74	15.79	15.73	15.59	486060	10.77	8.03	12.53	28.3	26.41	29.73
T11	2944321	165.231	2251677	9.87	9.05	10.14	14.76	14.92	14.71	599263	9.6	6.72	11.15	25.25	22.08	26.45
T12	2632382	171.467	2020994	9.44	9.55	9.68	14.12	15.74	14.05	460076	11.61	10.79	13.05	30.51	35.45	30.97
T13	3334592	190.11	2278252	9.43	8.75	9.42	14.1	14.43	13.67	314791	9.84	7.53	11.12	25.87	24.76	26.39
T14	2869245	167.792	2179013	8.87	8.25	9.38	13.27	13.6	13.62	523197	8.79	7.55	9.69	23.1	24.81	22.99
T15	2534173	169.454	1862825	8.4	7.71	9.15	12.56	12.71	13.27	529911	7.95	5.53	8.87	20.89	18.19	21.05
T16	3397799	179.699	2300209	8.45	7.88	8.96	12.63	12.99	13	463892	6	5.07	6.7	15.77	16.68	15.89
T17	2566011	166.23	1894533	8.8	8.73	8.75	13.15	14.39	12.69	523922	7.38	6.06	8.47	19.41	19.93	20.11
T18	3733965	166.76	2273316	8.13	8.08	8.43	12.15	13.31	12.24	632633	9.17	7.62	10.63	24.11	25.04	25.21
T19	2916928	166.246	2197281	8.41	7.66	8.43	12.58	12.61	12.23	552271	9.49	7.66	11.11	24.94	25.16	26.37
T20	3150207	168.108	2277236	8.15	8.29	8.22	12.19	13.65	11.93	597496	9.65	7.78	10.88	25.36	25.58	25.82
T21	3432358	179.886	2253547	7.28	7.15	7.45	10.88	11.78	10.81	517486	7.92	6.49	9.53	20.82	21.35	22.62
T22	2792473	173.772	2097470	7.02	6.31	7.3	10.5	10.39	10.59	575527	6.9	5.49	7.67	18.15	18.04	18.2
T23	3194601	173.239	2307645	7.15	6.25	7.04	10.7	10.3	10.22	481576	6.88	5.56	7.32	18.09	18.27	17.38
T24	2934500	168.163	2225704	5.02	5.48	5.41	7.5	9.04	7.85	549583	4.96	4.57	5.82	13.04	15.04	13.82
E1	2561834	176.346	1938922	2.09	2.14	2.37		median	13.86	479470	0.48	0.41	1.41		median	26.095
E2	2736379	168.081	2043174	2.12	3.01	2.28		min	7.85	641952	1.55	2.04	1.39		min	13.82
E3	3212662	176.312	2244531	2.51	2.82	2.26		max	47.49	453001	0.05	0.25	-0.31		max	56.89
E4	2858952	165.618	2156013	2.24	1.83	2.08				604905	1.29	0.72	1.45
E5	3052673	183.306	2282081	1.93	1.81	2.05				458867	1.96	1.34	1.94
E6	2759267	171.908	2067116	1.66	2.12	1.91				419670	2.52	2.43	2.89
E7	3665183	166.914	2274259	2.2	1.69	1.79				597019	-0.03	-0.86	0
E8	4034114	179.002	2236895	1.42	0.91	1.78				471943	-0.07	-0.44	0.06
E9	2798616	169.945	2065266	2.02	1.7	1.78				466632	-0.21	-0.55	-0.15
E10	2857774	179.634	2167127	1.6	1.5	1.77				462406	1.54	1.36	1.57
E11	2476579	174.68	1882861	1.45	1.53	1.58				416594	1.76	1.41	1.59
E12	3196828	166.501	2240638	1.47	1.59	1.55				607651	0.44	0.59	0.33
E13	2182590	173.711	1615096	1.72	1.54	1.54				361406	1.02	1.24	0.72
E14	3109612	165.275	2221431	1.26	1.14	1.54				671254	0.69	0.6	1.15
E15	3500326	167.387	2228163	1.13	1.59	1.51				650100	0.87	0.63	1.12
E16	3976285	169.031	2281156	1.36	1.21	1.44				570663	-0.45	-0.47	-0.48
E17	2968306	169.728	2246069	1.17	0.95	1.44				536984	0.24	-0.02	0.49
E18	2954262	164.682	2226372	1.26	1.6	1.43				661770	0.69	1.08	0.78
E19	6238899	166.048	2292005	1.59	1.7	1.42				653108	0.55	0.72	0.56
E20	3040712	169.636	2299624	1.21	1.63	1.3				538235	-0.53	-0.76	-0.32
E21	2179013	168.022	1669515	0.93	1.17	1.26				429962	1.86	2.23	1.99
E22	2655940	174.049	1961539	1.06	0.98	1.21				545662	-0.06	-0.64	-0.35
E23	3312622	180.638	2306085	0.89	0.69	1.14				460272	1.56	0.64	1.67
E24	2600459	173.028	1953457	0.82	1.02	1.13				535518	-0.24	0.01	-0.64
E25	2634081	176.987	2011385	1.04	1.14	1.11				441932	0.08	-0.28	-0.01
E26	2389051	133.113	1457682	0.34	0.38	1.09				1197603	-0.5	-0.35	-0.39
E27	2939947	185.482	2141447	1.24	0.92	1.08				405725	0.49	-0.17	0.75
E28	2772630	176.836	2100761	0.9	0.97	1				492841	-0.33	-1.18	-0.12
E29	3550949	166.972	2251305	0.75	0.84	1				609435	0.29	1.04	1.16
E30	3150722	178.664	2261492	0.74	0.68	0.96				586986	1.1	0.86	1.24
E31	2964739	168.475	2241581	0.7	0.7	0.96				529216	-0.23	0.26	-0.14
E32	3002140	166.088	2258832	0.62	0.6	0.92				593292	-0.36	-0.52	0.11
E33	2910878	168.268	2213528	0.85	0.6	0.81				548444	2.15	2.04	2.19
E34	3390400	165.529	2249002	0.89	0.51	0.79				704607	-0.06	0.02	-0.19
E35	2334325	171.76	1767332	0.6	0.42	0.71				432897	1.02	1.28	1.47
E36	2848914	182.401	2157035	0.39	0.26	0.71				455370	1.25	1.01	1.24
E37	2597308	168.101	1969382	1.2	0.55	0.7				486331	-0.65	-0.22	-0.71
E38	2399564	178.865	1763293	0.36	0.39	0.64				407560	0.52	0.08	0.43
E39	3246091	171.704	2308760	0.67	0.77	0.64				430779	-0.31	-0.44	-0.12
E40	6342670	174.047	2297152	0.31	-0.27	0.59				473348	0.89	0.61	0.95
E41	3155472	173.238	2245483	0.06	0.45	0.51				555005	0.06	0.11	0.97
E42	2488069	172.111	1845474	0.49	0.46	0.44				549666	0.99	1.84	0.52
E43	3001748	164.881	2272616	0.1	0.09	0.43				667069	-0.11	0.04	0.09
E44	2813359	169.872	2133059	0.6	0.94	0.36				497862	-0.26	0.23	-0.5
E45	3458065	182.315	2288533	0.59	0.48	0.35				439395	0.81	0.09	0.8
E46	2804282	193.5	2061358	0.37	0.94	0.32				409294	0.21	0.54	0.11
E47	3150834	174.618	2181037	0.41	1.3	0.32				545832	0.69	0.83	0.7
E48	2744520	165.563	2047245	0.11	-0.21	0.31				597950	-0.05	-0.15	0.08
E49	3077212	186.092	2293528	-0.07	0.02	0.26				450230	0.24	-0.38	0.62
E50	1736111	168.079	1284242	0.32	-0.52	0.25				330320	0.33	0.2	0.15
E51	2675192	176.35	1972562	0.3	-0.69	0.22				468301	0.66	-0.15	0.7
E52	3032532	171.244	2300662	0	0.03	0.18				474386	0.85	1.61	0.72
E53	2490792	172.777	1863841	-0.04	-0.12	0.17				354442	-0.26	-0.8	-0.25
E54	2198099	167.057	1688846	0.42	0.36	0.16				438942	-1.11	-1.21	-1.25
E55	2632664	174.621	1993612	-0.02	-0.72	0.09				507844	0.5	0.98	0.38
E56	2712802	172.67	2018916	-0.04	0.07	0.06				588920	-1.07	-0.54	-1.11
E57	2440958	168.292	1815063	0.45	0.81	0.05				429091	1.31	1.48	0.94
E58	3184120	166.918	2255104	0	-0.47	-0.09				609081	-0.98	-1.28	-1.12
E59	2544333	176.996	1914497	0.1	-0.1	-0.09				433252	-0.06	-0.53	0.44
E60	3148327	190.284	2258054	-0.09	-0.01	-0.1				430502	1.1	1.27	1.13
E61	2764318	173.59	2058174	0.06	0.08	-0.13				455657	-0.47	-0.05	-0.18
E62	3328946	180.321	2219651	-0.26	-0.08	-0.15				710888	0.06	-0.05	-0.09
E63	2759525	166.926	2099043	0.09	0.26	-0.17				582172	0.25	0.51	0.49
E64	3226082	164.638	2262299	-0.25	-0.16	-0.19				659191	0.31	0.13	0.27
E65	2595546	174.98	1938948	0.29	-0.52	-0.19				482134	-0.17	-0.72	-0.13
E66	3506792	170.962	2261940	-0.45	-0.43	-0.22				482378	0.78	0.65	1.21
E67	5517898	192.437	2217549	-0.94	-0.18	-0.24				194539	-1.62	-1.44	-1.22
E68	3148446	168.472	2293941	-0.18	0.26	-0.26				569882	0.7	0.45	0.85
E69	4186833	182.666	2166646	-0.3	0.44	-0.3				217510	2	2.16	1.96
E70	2655667	167.992	2032123	-0.66	-0.65	-0.32				534539	-1.21	-1.17	-1.3
E71	2717886	169.333	2091771	-0.51	-0.26	-0.36				483898	-1.11	-0.96	-0.83
E72	2885579	174.109	2204422	-0.03	-0.31	-0.37				475824	0.06	-0.6	-0.09
E73	3238041	172.315	2251238	-0.56	-0.88	-0.4				561869	-0.32	-0.75	-0.29
E74	3080673	178.117	2233113	-0.2	-0.04	-0.4				390070	-0.94	0.18	-0.92
E75	3463632	172.187	2248300	0.09	0.54	-0.41				445180	1.18	1.42	0.95
E76	3162210	177.152	2285535	-0.41	-1.24	-0.46				420684	1.13	0.72	0.99
E77	4490699	184.763	2205503	-1.08	-0.22	-0.46				268659	0.93	1.66	0.85
E78	2621882	175.42	1947802	-0.46	-0.49	-0.48				575730	-1.55	-1.32	-1.69
E79	2664401	168.772	2055350	0.02	0.28	-0.49				545478	0.47	1.01	0.37
E80	1932966	167.908	1483661	-1.07	-1.54	-0.52				357820	0.4	-0.73	0.61
E81	2965597	172.094	2271392	-0.74	-1.12	-0.55				456885	-0.17	-0.38	-0.23
E82	2625940	167.347	1973474	-0.94	-0.81	-0.69				522913	0.31	0.11	0.01
E83	3468493	164.587	2255433	-0.98	-1.31	-0.7				686026	-1.21	-1.09	-1.52
E84	3305830	182.166	2267078	-0.69	-0.71	-0.7				315723	-0.78	-1.05	-0.68
E85	2384920	168.772	1835738	-0.55	-0.13	-0.75				454018	-0.09	0.11	-0.41
E86	2366576	170.194	1785696	-0.77	-0.99	-0.77				481725	-0.91	-0.9	-1.14
E87	2757580	175.775	2034496	-0.35	-1.1	-0.8				494761	0.6	0.09	1.33
E88	2605755	168.407	1928450	-0.56	-0.88	-0.82				480113	-0.54	-0.63	-0.76
E89	3189233	172.903	2198455	-0.18	0.06	-0.84				510069	0.34	0.13	0.36
E90	2695828	177.804	2001563	-1.2	-0.3	-0.9				288760	-0.62	-0.14	-0.14
E91	3644276	163.954	2193878	-0.51	0.32	-0.94				676052	-0.78	-0.42	-0.95
E92	3304970	173.484	2214150	-1.19	-0.77	-0.95				653445	-1.63	-1.57	-1.88
E93	2080156	166.154	1541000	-0.99	-0.48	-1.01				445732	-1.11	-1.18	-1.13
E94	2773650	171.059	2134020	-1	-1.01	-1.03				458118	-0.84	-1.37	-0.36
E95	5865889	167.139	2317318	-1	-0.7	-1.05				611174	-0.79	-0.49	-0.84
E96	3011931	171.294	2304781	-1	-1.75	-1.07				456079	-1.03	-1.14	-1.09
E97	9935729	167.896	2306385	-1.37	-0.81	-1.12				561602	-2.32	-1.63	-2.54
E98	3016543	163.991	2254926	-1	-0.89	-1.16				645676	-1.54	-0.74	-1.69
E99	1909429	168.866	1413973	-1.5	-1.97	-1.22				339388	-1.34	-1.24	-1.64
E100	4611993	170.078	2312826	-1.11	-1.05	-1.29				481412	-0.7	-0.88	-0.97
E101	3064949	171.512	2307708	-1.29	-1.04	-1.31				489610	-0.54	-0.61	-0.72
E102	2379083	181.199	1756116	-1.33	-1.45	-1.37				329304	-0.58	-0.13	-0.44
E103	2763369	184.938	2077067	-1.44	-2.13	-1.69				371779	-0.46	-0.51	0.24
E104	3401529	174.989	2306499	-1.49	-1.29	-1.75				385885	-1.05	-1.08	-0.84
E105	2880793	176.724	2108527	-1.83	-1.94	-2.29				470760	0.07	-0.09	0.34
E106	2160227	177.226	1583974	-1.9	-2.74	-2.45				390104	-0.83	-1.32	-0.91
average	3.09814e+06	172.296	2.09967e+06						average	510350
									ratio	0.243062
